# Supplementary material for: Transient silencing of the KASII genes is feasible in Nicotiana benthamiana for metabolic engineering of wax ester composition
Source: Sci Rep. 2015 Jun 11;5:11213. doi: 10.1038/srep11213 (PMC4463015; doi:10.1038/srep11213)
Supplement: Supplementary Information [file srep11213-s2.xls]

## Sheet: Aslan et al 2015, Figure 3a
Selcuk Aslan, Per Hofvander, Paresh Dutta, Folke Sitbon, Chuanxin Sun
q-RTPCR ANALYSES
Figure 3a
		% values	AVR	SD	P-value								% values	AVR	SD	P-value											AVR	SD	P-value
		Control	100	5.8183									FAR6+PES2	100	4.74783											MaFAR+PES2	100	2.48474
		KASIIRNAi-1	50.8523	2.0249	0.0001								FAR6+PES2+KASIIRNAi-1	0.0123914	0.000588324	<0.0001										MaFAR+PES2+KASIIRNAi-1	0.0212348	0.00052763	<0.0001
		KASIIRNAi-2	44.6694	3.37589	0.0001								FAR6+PES2+KASIIRNAi-2	1.68632	0.0800636	<0.0001										MaFAR+PES2+KASIIRNAi-2	1.32012	0.0328014	<0.0001
		KASIIRNAi-3	34.2328	1.63747	<0.0001								FAR6+PES2+KASIIRNAi-3	3.83749	0.182197	<0.0001										MaFAR+PES2+KASIIRNAi-3	1.40925	0.0350161	<0.0001
A decrease with P < 0.05 or 0.01 is in red

## Sheet: Aslan et al 2015, Figure 4
Selcuk Aslan, Per Hofvander, Paresh Dutta, Folke Sitbon, Chuanxin Sun
LIPID ANALYSES
Figure 4
a	Average	SD	P-value								Average	Std	P-value
Control	0.0915183	0.0224296								Control	0.0915183	0.0224296											P-value
KASIIRNAi-1	0.111174	0.0215599	0.3353							FAR6+PES2	0.94246	0.171685								Control	0.0915183	0.0224296
KASIIRNAi-2	0.103817	0.0256286	0.5656							FAR6+PES2+KASIIRNAi-1	1.36864	0.0799042	0.0176							MaFAR+PES2	2.80672	0.70421
KASIIRNAi-3	0.0898552	0.0252294	0.9361							FAR6+PES2+KASIIRNAi-2	1.52757	0.283623	0.0377							MaFAR+PES2+KASIIRNAi-1	3.74824	0.266378	0.0962
										FAR6+PES2+KASIIRNAi-3	1.6293	0.133784	0.0054							MaFAR+PES2+KASIIRNAi-2	2.93297	0.861432	0.8537
																				MaFAR+PES2+KASIIRNAi-3	3.61254	0.616699	0.2102
b
	Average	SD	P-value								Average	SD	P-value
Control	0.43606	0.128528								FAR6+PES2	0.490943	0.103163									Average	SD	P-value
KASIIRNAi-1	0.724242	0.0149181	0.0182							FAR6+PES2+KASIIRNAi-1	0.756487	0.0689619	0.0207							MaFAR+PES2	1.7771	0.452594
KASIIRNAi-2	0.882427	0.125842	0.0127							FAR6+PES2+KASIIRNAi-2	1.18177	0.0504378	0.0005							MaFAR+PES2+KASIIRNAi-1	3.06509	1.03622	0.1198
KASIIRNAi-3	0.94428	0.207118	0.0225							FAR6+PES2+KASIIRNAi-3	1.75475	0.327825	0.0031							MaFAR+PES2+KASIIRNAi-2	3.45987	1.30494	0.1025
																				MaFAR+PES2+KASIIRNAi-3	3.21439	0.964232	0.0796
c
	Averages	SD values	P-value								Average	Std	P-value								Average	Std	P-value
Control	0.134175	0.0400523								Control	0.134175	0.0400523								Control	0.134175	0.0400523
KASIIRNAi-1	0.236838	0.0990047	0.1712							FAR6+PES2	0.314439	0.119283								MaFAR+PES2	0.434303	0.0564635
KASIIRNAi-2	0.216289	0.0485186	0.0866							FAR6+PES2+KASIIRNAi-1	0.368492	0.075078	0.5428							MaFAR+PES2+KASIIRNAi-1	0.281237	0.0331138	0.0155
KASIIRNAi-3	0.230347	0.0676085	0.1014							FAR6+PES2+KASIIRNAi-2	0.321108	0.0788126	0.9394							MaFAR+PES2+KASIIRNAi-2	0.348717	0.0981182	0.2605
										FAR6+PES2+KASIIRNAi-3	0.397086	0.157699	0.5091							MaFAR+PES2+KASIIRNAi-3	0.399609	0.143133	0.716
d																					Average	SD	P-value
	Average	SD	P-value								Average	SD	P-value							MaFAR+PES2	1.06268	0.0357867
Control	0.549798	0.0465496								FAR6+PES2	1.01231	0.0336943								MaFAR+PES2+KASIIRNAi-1	1.0891	0.0818674	0.6355
KASIIRNAi-1	0.57902	0.0704239	0.5811							FAR6+PES2+KASIIRNAi-1	1.08882	0.10632	0.3005							MaFAR+PES2+KASIIRNAi-2	1.14458	0.0397527	0.0568
KASIIRNAi-2	0.638035	0.0348653	0.0583							FAR6+PES2+KASIIRNAi-2	1.08259	0.121418	0.3887							MaFAR+PES2+KASIIRNAi-3	1.18583	0.0107182	0.0046
KASIIRNAi-3	0.675713	0.0509206	0.0341							FAR6+PES2+KASIIRNAi-3	1.329	0.0156607	0.0001
e
	Averages	SD values	P-value								Average	Std	P-value										P-value
Control	0.028729	0.00971737								Control	0.028729	0.00971737								Control	0.028729	0.00971737
KASIIRNAi-1	0.0162423	0.00384381	0.1073							FAR6+PES2	0.0858401	0.024269								MaFAR+PES2	0.228867	0.0485941
KASIIRNAi-2	0.0243612	0.0135606	0.6737							FAR6+PES2+KASIIRNAi-1	0.106576	0.0302184	0.4065							MaFAR+PES2+KASIIRNAi-1	0.258866	0.0350981	0.4349
KASIIRNAi-3	0.0178426	0.00425865	0.1501							FAR6+PES2+KASIIRNAi-2	0.0857916	0.0232999	0.9981							MaFAR+PES2+KASIIRNAi-2	0.19532	0.0633502	0.507
										FAR6+PES2+KASIIRNAi-3	0.107373	0.0237317	0.3335							MaFAR+PES2+KASIIRNAi-3	0.259413	0.0445549	0.4672
f
	Average	SD	P-value								Average	SD	P-value								Average	SD	P-value
Control	0.525998	0.210505								FAR6+PES2	4.84204	1.09478								MaFAR+PES2	1.19105	0.196508
KASIIRNAi-1	1.16366	0.19532	0.0184							FAR6+PES2+KASIIRNAi-1	3.78536	0.951355	0.2756							MaFAR+PES2+KASIIRNAi-1	1.25846	0.081266	0.6122
KASIIRNAi-2	1.25496	0.291946	0.0247							FAR6+PES2+KASIIRNAi-2	4.65808	1.58555	0.8767							MaFAR+PES2+KASIIRNAi-2	1.22821	0.0437917	0.7652
KASIIRNAi-3	1.16735	0.271136	0.0318							FAR6+PES2+KASIIRNAi-3	3.93376	0.355999	0.2435							MaFAR+PES2+KASIIRNAi-3	1.10199	0.233327	0.6396
An increase with P < 0.05 or 0.01 is in red

## Sheet: Aslan et al 2015, Figure 5
Selcuk Aslan, Per Hofvander, Paresh Dutta, Folke Sitbon, Chuanxin Sun
Figure 5
	Average	Std	P-value
Control	0.16924	0.00937647
KASIIRNAi-3	0.248373	0.0144023	0.0013
FAR6+PES2+KASIIRNAi-3	0.340508	0.0252181	0.0003
MaFAR+PES2+KASIIRNAi-3	0.398265	0.0383793	0.0005
An increase with P < 0.05 or 0.01 is in red
